# Supplementary material for: Schistosome infection in Senegal is associated with different spatial extents of risk and ecological drivers for Schistosoma haematobium and S. mansoni
Source: PLoS Negl Trop Dis. 2021 Sep 27;15(9):e0009712. doi: 10.1371/journal.pntd.0009712 (PMC8476036; doi:10.1371/journal.pntd.0009712)
Supplement: S1 Table — Infection prevalence and egg burden (egg intensity) for all participants in the longitudinal cohort study at baseline in 2016, and re-infection in 2017 and 2018 following treatment. Egg intensity is the geometric mean egg count for all positive infections (>1 egg/10ml urine or >1 egg/g feces), and % heavy infections is the percent of all participants that are considered to harbor high intensity infections (>50 eggs/ml urine for S. haematobium and >200 eggs/g feces for S. mansoni). (XLSX) [file pntd.0009712.s005.xlsx]

## Sheet: Sheet1
Species	Year	N	Prevalence (%)	Egg intensity	% heavy intensity
S. haematobium	2016 (baseline)	1347	77.1	8.93	25.6
	2017 (re-infection)	1171	66.3	5.76	0
	2018 (re-infection)	1349	68.1	5.71	0
S. mansoni	2016 (baseline)	1347	34.9	3.38	5.2
	2017 (re-infection)	1171	13.8	0.67	0
	2018 (re-infection)	1349	25	1.62	0
Co-infection	2016 (baseline)	1347	30.7		2.3
	2017 (re-infection)	1171	11.9		0
	2018 (re-infection)	1349	19.9		0
