# Supplementary material for: Schistosome infection in Senegal is associated with different spatial extents of risk and ecological drivers for Schistosoma haematobium and S. mansoni
Source: PLoS Negl Trop Dis. 2021 Sep 27;15(9):e0009712. doi: 10.1371/journal.pntd.0009712 (PMC8476036; doi:10.1371/journal.pntd.0009712)
Supplement: S2 Table — Infection presence (binomial GLMM) model results for S. haematobium, comparing models that integrated non-emergent vegetation coverage in nearshore extents (1 m to 5 m sampling radii) and offshore extents (45 m to 120 m sampling radii). All predictors were centered and scaled. Bolded p-values represent statistically significant factors. (XLSX) [file pntd.0009712.s006.xlsx]

## Sheet: Sheet1
	Nearshore models		Offshore models
	1m	5m	45m	60m	75m	90m	105m	120m
(Intercept)	-0.511	-0.491	-0.461	-0.337	-0.292	-0.121	-0.080	-0.042
	(0.362)	(0.383)	(0.359)	(0.379)	(0.389)	(0.405)	(0.402)	(0.396)
Age	-0.024	-0.025	-0.028	-0.025	-0.025	-0.023	-0.024	-0.024
	(0.061)	(0.061)	(0.061)	(0.061)	(0.061)	(0.061)	(0.061)	(0.061)
Sex: Male	0.469 ***	0.470 ***	0.469 ***	0.470 ***	0.470 ***	0.472 ***	0.472 ***	0.473 ***
	(0.111)	(0.112)	(0.111)	(0.111)	(0.111)	(0.111)	(0.111)	(0.112)
Population	-0.294 *	-0.276 *	-0.274 *	-0.257 *	-0.260 *	-0.278 *	-0.314 *	-0.347 **
	(0.130)	(0.139)	(0.123)	(0.127)	(0.128)	(0.130)	(0.127)	(0.126)
Year: 2018	0.502 ***	0.470 ***	0.331 **	0.323 **	0.312 **	0.276 *	0.272 *	0.275 *
	(0.137)	(0.121)	(0.114)	(0.114)	(0.115)	(0.117)	(0.117)	(0.116)
Area non-emergent vegetation	-0.202 *	-0.297 ***	0.036	0.134	0.154	0.249 *	0.261 *	0.287 *
	(0.091)	(0.083)	(0.107)	(0.114)	(0.117)	(0.117)	(0.117)	(0.116)
Edge length (m)	0.658 **	0.706 **	0.568 *	0.659 *	0.682 *	0.785 **	0.807 **	0.831 **
	(0.253)	(0.267)	(0.245)	(0.261)	(0.267)	(0.276)	(0.272)	(0.268)
Shoreline width (m)	0.788 ***	0.793 ***	0.756 ***	0.758 ***	0.752 ***	0.744 ***	0.741 ***	0.743 ***
	(0.174)	(0.185)	(0.163)	(0.168)	(0.170)	(0.174)	(0.169)	(0.166)
Access site opening (m)	-0.349	-0.325	-0.419	-0.520	-0.530	-0.615 *	-0.601 *	-0.593 *
	(0.255)	(0.271)	(0.263)	(0.276)	(0.276)	(0.282)	(0.271)	(0.262)
Average circumscription	1.081	1.138	1.055	0.836	0.787	0.554	0.552	0.564
	(0.700)	(0.748)	(0.686)	(0.722)	(0.734)	(0.754)	(0.732)	(0.709)
Location: Lake	2.146 ***	2.173 ***	2.199 ***	2.033 ***	1.973 ***	1.754 ***	1.681 ***	1.604 ***
	(0.404)	(0.429)	(0.403)	(0.429)	(0.444)	(0.463)	(0.464)	(0.462)
Interaction: Location (Lake) X circumscription	-3.363 ***	-3.523 ***	-3.138 ***	-2.986 ***	-2.918 ***	-2.717 ***	-2.673 ***	-2.645 ***
	(0.683)	(0.731)	(0.647)	(0.674)	(0.690)	(0.708)	(0.693)	(0.678)
N obs.	2224	2224	2224	2224	2224	2224	2224	2224
logLik	-1120.4	-1116.26	-1122.86	-1122.21	-1122.02	-1120.55	-1120.37	-1119.84
AIC	2268.79	2260.51	2273.71	2272.41	2272.04	2269.11	2268.73	2267.68
Marginal R2 / Conditional R2	0.326 / 0.399	0.332 / 0.413	0.323 / 0.390	0.325 / 0.395	0.326 / 0.396	0.330 / 0.403	0.331 / 0.402	0.333 / 0.403
*** p < 0.001; ** p < 0.01; * p < 0.05
