# Supplementary material for: Schistosome infection in Senegal is associated with different spatial extents of risk and ecological drivers for Schistosoma haematobium and S. mansoni
Source: PLoS Negl Trop Dis. 2021 Sep 27;15(9):e0009712. doi: 10.1371/journal.pntd.0009712 (PMC8476036; doi:10.1371/journal.pntd.0009712)
Supplement: S3 Table — Egg burden (negative binomial GLMM) model results for S. haematobium, comparing models that integrated non-emergent vegetation coverage in nearshore extents (1 m to 5 m sampling radii) and offshore extents (45 m to 120 m sampling radii). All predictors were centered and scaled. Bolded p-values represent statistically significant factors. (XLSX) [file pntd.0009712.s007.xlsx]

## Sheet: Sheet1
	Nearshore models		Offshore models
	1m	5m	45m	60m	75m	90m	105m	120m
(Intercept)	1.022 *	1.034 *	1.623 *	1.990 *	1.946 **	2.054 **	2.056 **	2.047 **
	(0.406)	(0.408)	(0.656)	(0.795)	(0.746)	(0.714)	(0.659)	(0.632)
Age	-0.345 ***	-0.343 ***	-0.324 ***	-0.322 ***	-0.322 ***	-0.319 ***	-0.319 ***	-0.319 ***
	(0.060)	(0.060)	(0.060)	(0.059)	(0.060)	(0.060)	(0.060)	(0.060)
Sex: Male	0.499 ***	0.495 ***	0.525 ***	0.535 ***	0.534 ***	0.539 ***	0.536 ***	0.535 ***
	(0.118)	(0.118)	(0.117)	(0.117)	(0.117)	(0.117)	(0.117)	(0.117)
Population	-0.116	-0.114	0.011	0.025	-0.025	-0.125	-0.229	-0.310
	(0.147)	(0.148)	(0.251)	(0.307)	(0.286)	(0.272)	(0.248)	(0.238)
Year: 2018	0.118	0.140	0.218 *	0.225 *	0.183	0.137	0.133	0.155
	(0.113)	(0.103)	(0.103)	(0.101)	(0.100)	(0.098)	(0.099)	(0.099)
Area non-emergent vegetation	0.022	-0.063	0.645 ***	0.874 ***	0.781 ***	0.793 ***	0.746 ***	0.749 ***
	(0.085)	(0.076)	(0.142)	(0.153)	(0.136)	(0.121)	(0.118)	(0.117)
Edge length (m)	0.194	0.247	0.700	1.006	0.927	0.970 *	0.947 *	0.940 *
	(0.256)	(0.255)	(0.436)	(0.536)	(0.499)	(0.475)	(0.436)	(0.416)
Shoreline width (m)	0.603 **	0.614 ***	0.576	0.630	0.589	0.563	0.554	0.558
	(0.186)	(0.186)	(0.315)	(0.386)	(0.360)	(0.343)	(0.312)	(0.298)
Access site opening (m)	-0.003	0.007	-0.762	-1.045	-0.853	-0.827	-0.698	-0.617
	(0.276)	(0.277)	(0.491)	(0.593)	(0.548)	(0.519)	(0.472)	(0.449)
Average circumscription	3.032 ***	3.028 ***	1.589	0.860	1.072	0.970	1.155	1.323
	(0.790)	(0.793)	(1.361)	(1.664)	(1.551)	(1.476)	(1.347)	(1.283)
Location: Lake	2.854 ***	2.815 ***	1.896 *	1.347	1.399	1.236	1.194	1.127
	(0.456)	(0.456)	(0.780)	(0.954)	(0.893)	(0.853)	(0.790)	(0.760)
Interaction: Location (Lake) X circumscription	-3.633 ***	-3.705 ***	-2.884 *	-2.337	-2.276	-2.123	-2.135	-2.174
	(0.774)	(0.778)	(1.293)	(1.583)	(1.482)	(1.414)	(1.294)	(1.236)
N obs.	2224	2224	2224	2224	2224	2224	2224	2224
logLik	-7975.1	-7974.79	-7964.21	-7958.71	-7959.01	-7954.01	-7955.33	-7954.51
AIC	15980.2	15979.6	15958.4	15947.4	15948	15938	15940.7	15939
Marginal R2 / Conditional R2	0.355 / 0.713	0.355 / 0.714	0.349 / 0.756	0.350 / 0.784	0.350 / 0.775	0.356 / 0.774	0.360 / 0.763	0.363 / 0.760
*** p < 0.001; ** p < 0.01; * p < 0.05
