# Supplementary material for: Schistosome infection in Senegal is associated with different spatial extents of risk and ecological drivers for Schistosoma haematobium and S. mansoni
Source: PLoS Negl Trop Dis. 2021 Sep 27;15(9):e0009712. doi: 10.1371/journal.pntd.0009712 (PMC8476036; doi:10.1371/journal.pntd.0009712)
Supplement: S4 Table — Infection presence (binomial GLMM) model results for S. mansoni, comparing models that integrated non-emergent vegetation coverage in nearshore extents (1 m to 5 m sampling radii) and offshore extents (45 m to 120 m sampling radii). All predictors were centered and scaled. Bolded p-values represent statistically significant factors. (XLSX) [file pntd.0009712.s008.xlsx]

## Sheet: Sheet1
	Nearshore models		Offshore models
	1m	5m	45m	60m	75m	90m	105m	120m
(Intercept)	-1.813 **	-1.749 **	-1.750 **	-1.693 **	-1.707 **	-1.686 **	-1.716 **	-1.738 **
	(0.599)	(0.594)	(0.605)	(0.611)	(0.620)	(0.627)	(0.635)	(0.636)
Age	-0.047	-0.052	-0.056	-0.055	-0.056	-0.055	-0.056	-0.056
	(0.074)	(0.074)	(0.073)	(0.073)	(0.073)	(0.073)	(0.073)	(0.073)
Sex: Male	0.537 ***	0.533 ***	0.528 ***	0.529 ***	0.528 ***	0.528 ***	0.528 ***	0.528 ***
	(0.144)	(0.144)	(0.143)	(0.143)	(0.143)	(0.143)	(0.143)	(0.143)
Population	0.111	0.157	0.125	0.137	0.131	0.127	0.122	0.123
	(0.232)	(0.231)	(0.232)	(0.230)	(0.230)	(0.228)	(0.229)	(0.232)
Year: 2018	0.467 **	0.254	0.183	0.188	0.183	0.179	0.181	0.182
	(0.175)	(0.148)	(0.147)	(0.145)	(0.144)	(0.145)	(0.145)	(0.144)
Area non-emergent vegetation	-0.385 **	-0.365 **	0.003	0.059	0.039	0.051	0.026	0.010
	(0.131)	(0.127)	(0.169)	(0.177)	(0.176)	(0.169)	(0.172)	(0.173)
Edge length (m)	0.874 *	0.840 *	0.659	0.705	0.690	0.703	0.681	0.666
	(0.403)	(0.398)	(0.406)	(0.413)	(0.416)	(0.417)	(0.421)	(0.421)
Shoreline width (m)	-0.743 *	-0.762 **	-0.768 **	-0.768 **	-0.770 **	-0.772 **	-0.770 **	-0.769 **
	(0.292)	(0.290)	(0.288)	(0.286)	(0.287)	(0.287)	(0.288)	(0.288)
Access site opening (m)	-0.090	-0.092	-0.174	-0.233	-0.209	-0.218	-0.193	-0.179
	(0.432)	(0.428)	(0.460)	(0.460)	(0.455)	(0.451)	(0.447)	(0.443)
Average circumscription	-1.047	-0.972	-1.037	-1.152	-1.114	-1.143	-1.087	-1.052
	(1.211)	(1.200)	(1.230)	(1.236)	(1.242)	(1.243)	(1.244)	(1.237)
Location: Lake	-1.072	-0.975	-0.862	-0.944	-0.923	-0.952	-0.911	-0.880
	(0.699)	(0.691)	(0.715)	(0.727)	(0.741)	(0.750)	(0.769)	(0.777)
Interaction: Location (Lake) X circumscription	3.643 **	3.638 **	3.937 ***	4.008 ***	3.996 ***	4.024 ***	3.983 **	3.953 **
	(1.202)	(1.193)	(1.190)	(1.193)	(1.208)	(1.214)	(1.222)	(1.222)
N obs.	2213	2213	2213	2213	2213	2213	2213	2213
logLik	-849.837	-849.919	-854.35	-854.295	-854.325	-854.305	-854.339	-854.348
AIC	1727.67	1727.84	1736.7	1736.59	1736.65	1736.61	1736.68	1736.7
Marginal R2 / Conditional R2	0.279 / 0.470	0.280 / 0.469	0.267 / 0.455	0.267 / 0.454	0.267 / 0.455	0.267 / 0.454	0.267 / 0.455	0.267 / 0.455
*** p < 0.001; ** p < 0.01; * p < 0.05
