# Supplementary material for: Schistosome infection in Senegal is associated with different spatial extents of risk and ecological drivers for Schistosoma haematobium and S. mansoni
Source: PLoS Negl Trop Dis. 2021 Sep 27;15(9):e0009712. doi: 10.1371/journal.pntd.0009712 (PMC8476036; doi:10.1371/journal.pntd.0009712)
Supplement: S5 Table — Egg burden (negative binomial GLMM) model results for S. mansoni, comparing models that integrated non-emergent vegetation coverage in nearshore extents (1 m to 5 m sampling radii) and offshore extents (45 m to 120 m sampling radii). All predictors were centered and scaled. Bolded p-values represent statistically significant factors. (XLSX) [file pntd.0009712.s009.xlsx]

## Sheet: Sheet1
	Nearshore models		Offshore models
	1m	5m	45m	60m	75m	90m	105m	120m
(Intercept)	1.249	1.322	1.364	1.445	1.363	1.369	1.318	1.284
	(1.074)	(1.083)	(1.099)	(1.111)	(1.126)	(1.137)	(1.151)	(1.152)
Age	0.014	0.021	-0.003	-0.001	-0.003	-0.003	-0.004	-0.005
	(0.143)	(0.144)	(0.145)	(0.145)	(0.145)	(0.145)	(0.145)	(0.145)
Sex: Male	0.981 ***	0.951 ***	0.959 ***	0.962 ***	0.960 ***	0.960 ***	0.959 ***	0.958 ***
	(0.277)	(0.277)	(0.278)	(0.278)	(0.278)	(0.278)	(0.278)	(0.277)
Population	0.330	0.403	0.330	0.343	0.331	0.331	0.336	0.345
	(0.407)	(0.412)	(0.404)	(0.401)	(0.402)	(0.400)	(0.402)	(0.407)
Year: 2018	0.314	-0.040	-0.173	-0.167	-0.172	-0.172	-0.169	-0.169
	(0.307)	(0.266)	(0.268)	(0.266)	(0.265)	(0.266)	(0.266)	(0.266)
Area non-emergent vegetation	-0.722 **	-0.692 ***	-0.005	0.065	-0.005	0.000	-0.034	-0.056
	(0.224)	(0.206)	(0.301)	(0.311)	(0.306)	(0.295)	(0.299)	(0.301)
Edge length (m)	1.680 *	1.632 *	1.255	1.318	1.255	1.259	1.226	1.204
	(0.704)	(0.709)	(0.717)	(0.731)	(0.735)	(0.737)	(0.743)	(0.742)
Shoreline width (m)	-0.957	-1.011 *	-1.030 *	-1.027 *	-1.030 *	-1.030 *	-1.029 *	-1.029 *
	(0.509)	(0.515)	(0.500)	(0.497)	(0.500)	(0.500)	(0.500)	(0.500)
Access site opening (m)	-0.517	-0.481	-0.595	-0.675	-0.596	-0.601	-0.570	-0.555
	(0.753)	(0.762)	(0.816)	(0.817)	(0.808)	(0.799)	(0.790)	(0.780)
Average circumscription	-2.396	-2.159	-2.300	-2.468	-2.299	-2.311	-2.226	-2.181
	(2.132)	(2.158)	(2.197)	(2.213)	(2.228)	(2.231)	(2.230)	(2.210)
Location: Lake	-1.850	-1.714	-1.450	-1.570	-1.448	-1.457	-1.381	-1.326
	(1.228)	(1.239)	(1.281)	(1.308)	(1.331)	(1.348)	(1.379)	(1.392)
Interaction: Location (Lake) X circumscription	5.704 **	5.626 **	6.233 **	6.341 **	6.230 **	6.239 **	6.167 **	6.122 **
	(2.088)	(2.114)	(2.082)	(2.093)	(2.125)	(2.135)	(2.149)	(2.144)
N obs.	2213	2213	2213	2213	2213	2213	2213	2213
logLik	-3490.86	-3490.38	-3496.04	-3496.02	-3496.04	-3496.04	-3496.03	-3496.02
AIC	7011.71	7010.77	7022.08	7022.03	7022.08	7022.08	7022.06	7022.04
Marginal R2 / Conditional R2	0.369 / 0.757	0.371 / 0.760	0.351 / 0.744	0.351 / 0.743	0.351 / 0.744	0.351 / 0.744	0.351 / 0.744	0.351 / 0.744
*** p < 0.001; ** p < 0.01; * p < 0.05
