# Supplementary material for: Schistosome infection in Senegal is associated with different spatial extents of risk and ecological drivers for Schistosoma haematobium and S. mansoni
Source: PLoS Negl Trop Dis. 2021 Sep 27;15(9):e0009712. doi: 10.1371/journal.pntd.0009712 (PMC8476036; doi:10.1371/journal.pntd.0009712)
Supplement: S7 Table — Results of egg burden models (negative binomial GLMM) testing for differences in infection outcomes in children for S. haematobium vs. S. mansoni, given water access site shoreline length, circumscription, and snail habitat (non-emergent vegetation). Differences in infection outcomes for the two species were assessed using an interaction term for each ecological variable of interest and schistosome species. Shown are models that integrated non-emergent vegetation coverage in nearshore extents (1 m to 5 m sampling radii) and offshore extents (45 m to 120 m sampling radii). All predictors were centered and scaled. Bolded p-values represent statistically significant factors. (XLSX) [file pntd.0009712.s011.xlsx]

## Sheet: Sheet1
	Nearshore models		Offshore models
	1m	5m	45m	60m	75m	90m	105m	120m
(Intercept)	1.056	1.082	1.455 *	1.723 *	1.729 *	1.854 **	1.887 **	1.900 **
	(0.550)	(0.557)	(0.625)	(0.686)	(0.673)	(0.665)	(0.648)	(0.640)
Age	-0.207 **	-0.207 **	-0.196 **	-0.193 **	-0.194 **	-0.192 **	-0.192 **	-0.192 **
	(0.070)	(0.070)	(0.070)	(0.070)	(0.070)	(0.070)	(0.070)	(0.070)
Sex: Male	0.650 ***	0.646 ***	0.671 ***	0.676 ***	0.678 ***	0.681 ***	0.680 ***	0.680 ***
	(0.135)	(0.135)	(0.136)	(0.136)	(0.136)	(0.136)	(0.136)	(0.136)
Population	0.055	0.066	0.153	0.161	0.123	0.050	-0.029	-0.089
	(0.205)	(0.208)	(0.234)	(0.257)	(0.250)	(0.246)	(0.238)	(0.236)
Year: 2018	0.052	-0.027	0.016	0.019	-0.010	-0.036	-0.034	-0.013
	(0.115)	(0.103)	(0.103)	(0.102)	(0.101)	(0.100)	(0.100)	(0.100)
Area non-emergent vegetation	-0.185	-0.230 **	0.495 ***	0.681 ***	0.650 ***	0.708 ***	0.702 ***	0.715 ***
	(0.096)	(0.085)	(0.137)	(0.150)	(0.139)	(0.128)	(0.125)	(0.123)
Species: S. mansoni	-0.335	-0.335	-0.345	-0.404	-0.485 *	-0.559 *	-0.621 **	-0.646 **
	(0.213)	(0.213)	(0.218)	(0.220)	(0.225)	(0.227)	(0.229)	(0.229)
Edge length (m)	0.697 *	0.705 *	0.936 *	1.138 *	1.085 *	1.129 **	1.122 **	1.121 **
	(0.350)	(0.355)	(0.406)	(0.452)	(0.440)	(0.433)	(0.419)	(0.413)
Shoreline width (m)	0.803 **	0.791 **	0.719 *	0.741 *	0.696 *	0.653 *	0.637 *	0.643 *
	(0.262)	(0.265)	(0.297)	(0.325)	(0.318)	(0.313)	(0.303)	(0.299)
Access site opening (m)	-0.211	-0.204	-0.758	-0.941	-0.811	-0.809	-0.729	-0.681
	(0.380)	(0.386)	(0.456)	(0.503)	(0.485)	(0.473)	(0.454)	(0.445)
Average circumscription	2.548 *	2.597 *	1.617	1.105	1.197	1.038	1.109	1.204
	(1.104)	(1.120)	(1.280)	(1.414)	(1.379)	(1.357)	(1.310)	(1.287)
Location: Lake	2.657 ***	2.685 ***	2.096 **	1.695 *	1.684 *	1.494	1.409	1.326
	(0.634)	(0.642)	(0.736)	(0.816)	(0.800)	(0.791)	(0.773)	(0.766)
Interaction: Non-emergent vegetation X Species	0.009	0.058	-0.112	-0.224	-0.322 *	-0.426 ***	-0.490 ***	-0.515 ***
	(0.103)	(0.101)	(0.122)	(0.123)	(0.127)	(0.129)	(0.127)	(0.123)
Interaction: Shoreline width X Species	-2.177 ***	-2.175 ***	-2.094 ***	-2.054 ***	-2.009 ***	-1.944 ***	-1.911 ***	-1.911 ***
	(0.099)	(0.099)	(0.112)	(0.109)	(0.110)	(0.113)	(0.113)	(0.111)
Interaction: Circumscription X Lake	-3.422 **	-3.514 **	-2.763 *	-2.347	-2.239	-2.041	-1.993	-2.002
	(1.088)	(1.105)	(1.233)	(1.355)	(1.329)	(1.312)	(1.271)	(1.254)
Interaction: Circumscription X Species	-4.741 ***	-4.740 ***	-4.751 ***	-4.672 ***	-4.560 ***	-4.430 ***	-4.348 ***	-4.351 ***
	(0.420)	(0.418)	(0.419)	(0.421)	(0.426)	(0.430)	(0.432)	(0.430)
Interaction: Lake X Species	-3.741 ***	-3.757 ***	-3.666 ***	-3.572 ***	-3.459 ***	-3.340 ***	-3.233 ***	-3.172 ***
	(0.268)	(0.269)	(0.279)	(0.281)	(0.288)	(0.292)	(0.296)	(0.298)
Interaction: Circumscription X Lake X Species	9.360 ***	9.435 ***	9.289 ***	9.156 ***	8.983 ***	8.784 ***	8.628 ***	8.581 ***
	(0.575)	(0.583)	(0.571)	(0.574)	(0.582)	(0.588)	(0.593)	(0.592)
N obs.	4437	4437	4437	4437	4437	4437	4437	4437
logLik	-11730.8	-11729.2	-11726.1	-11721.7	-11720.9	-11716.2	-11714.9	-11713.1
AIC	23503.7	23500.5	23494.2	23485.5	23483.7	23474.4	23471.8	23468.2
Marginal R2 / Conditional R2	0.473 / 0.834	0.473 / 0.835	0.468 / 0.839	0.466 / 0.843	0.466 / 0.842	0.467 / 0.843	0.468 / 0.841	0.468 / 0.841
*** p < 0.001; ** p < 0.01; * p < 0.05
